# Supplementary material for: Platelet–Neutrophil Association in NETs-Rich Areas in the Retrieved AIS Patient Thrombi
Source: Int J Mol Sci. 2022 Nov 21;23(22):14477. doi: 10.3390/ijms232214477 (PMC9694992; doi:10.3390/ijms232214477)
Supplement: Supplementary file 1 [file ijms-23-14477-s001.zip]

Archive with 1 entries (1 files):
- ijms-1980582-supplementary.pdf
